# Supplementary material for: Microgravity Modifies the Phenotype of Fibroblast and Promotes Remodeling of the Fibroblast–Keratinocyte Interaction in a 3D Co-Culture Model
Source: Int J Mol Sci. 2022 Feb 16;23(4):2163. doi: 10.3390/ijms23042163 (PMC8879576; doi:10.3390/ijms23042163)
Supplement: Supplementary file 1 [file ijms-23-02163-s001.zip]

Archive with 1 entries (1 files):
- ijms-1555302-Supplementary.pdf
